# Supplementary material for: Molecular mechanisms of An-Chuan Granule for the treatment of asthma based on a network pharmacology approach and experimental validation
Source: Biosci Rep. 2021 Mar 24;41(3):BSR20204247. doi: 10.1042/BSR20204247 (PMC7990088; doi:10.1042/BSR20204247)
Supplement: Supplementary Tables S1-S5 [file BSR-2020-4247_supp.zip]

Archive with 5 entries (5 files):
- BSR-2020-4247_suppST1.xlsx
- BSR-2020-4247_suppST2.xlsx
- BSR-2020-4247_suppST3.xlsx
- BSR-2020-4247_suppST4.xlsx
- BSR-2020-4247_suppST5.xlsx
