# Supplementary material for: Molecular mechanisms of An-Chuan Granule for the treatment of asthma based on a network pharmacology approach and experimental validation
Source: Biosci Rep. 2021 Mar 24;41(3):BSR20204247. doi: 10.1042/BSR20204247 (PMC7990088; doi:10.1042/BSR20204247)
Supplement: Supplementary Tables S1-S5 [file BSR-2020-4247_supp.zip › BSR-2020-4247_suppST1.xlsx]

## Sheet: Sheet1
Table S1. All the candidate compounds of ACG.
Herb Name	Molecule Name	OB (%)	DL
Ephedrae Herba (Mahuang, MH)	luteolin	36.16	0.25
	quercetin	46.43	0.28
	beta-sitosterol	36.91	0.75
	kaempferol	41.88	0.24
	Stigmasterol	43.83	0.76
	(+)-catechin	54.83	0.24
	Mandenol	42	0.19
	24-Ethylcholest-4-en-3-one	36.08	0.76
	poriferast-5-en-3beta-ol	36.91	0.75
	Herbacetin	26.07	0.27
	Diosmetin	31.14	0.27
	naringenin	59.29	0.21
	taxifolin	57.84	0.27
	delphinidin	40.63	0.28
	campest-5-en-3beta-ol	37.58	0.71
	eriodictyol	71.79	0.24
	Genkwanin	37.13	0.24
	Pectolinarigenin	41.17	0.3
	(+)-Leucocyanidin	37.61	0.27
	Resivit	30.84	0.27
	leucopelargonidin	57.97	0.24
	Truflex OBP	43.74	0.24
Descurainiae Semen (Tinglizi, TLZ)	quercetin	46.43	0.28
	hederagenin	36.91	0.75
	isorhamnetin	49.6	0.31
	beta-sitosterol	36.91	0.75
	kaempferol	41.88	0.24
	11,14-eicosadienoic acid	29.99	0.2
	K-STROPHANTHOSIDE_qt	20.8	0.78
	Cynotoxin	99.94	0.78
	Dihomolinolenic acid	44.11	0.17
Mume Fructus (Wumei, WM)	quercetin	46.43	0.28
	beta-sitosterol	36.91	0.75
	kaempferol	41.88	0.24
	Stigmasterol	43.83	0.76
	CLR	37.87	0.68
	(2R)-5,7-dihydroxy-2-(4-hydroxyphenyl)chroman-4-one	42.36	0.21
	campest-5-en-3beta-ol	37.58	0.71
	Methyl arachidonate	46.9	0.23
Sophorae Flavescentis Radix (Kushen, KS)	Glyceollin	97.27	0.76
	Phaseolin	78.2	0.73
	kushenol,t	51.28	0.64
	hyperforin	24.03	0.6
	Inermine	75.18	0.54
	Inermin	35.83	0.54
	(-)-Maackiain-3-O-glucosyl-6'-O-malonate	48.69	0.52
	leachianone,g	60.97	0.4
	(2S)-7-hydroxy-2-(4-hydroxyphenyl)-5-methoxy-8-(3-methylbut-2-enyl)chroman-4-one	48.09	0.39
	8-Isopentenyl-kaempferol	28.04	0.39
	kushenin	47.62	0.38
	Wighteone	42.8	0.36
	5α,9α-dihydroxymatrine	40.93	0.32
	quercetin	46.43	0.28
	cis-Dihydroquercetin	66.44	0.27
	5,7-dihydroxy-2-(3-hydroxy-4-methoxyphenyl)chroman-4-one	47.74	0.27
	matrine	63.77	0.25
	sophoridine	60.07	0.25
	7,11-dehydromatrine	44.43	0.25
	Sophoramine	42.16	0.25
	luteolin	36.16	0.25
	Norartocarpetin	54.93	0.24
	kushenol J_qt	50.86	0.24
	formononetin	69.67	0.21
	(2R)-5,7-dihydroxy-2-(4-hydroxyphenyl)chroman-4-one	42.36	0.21
	(2R)-7-hydroxy-2-(4-hydroxyphenyl)chroman-4-one	71.12	0.18
	sophocarpine	64.26	0.15
Morindae Officinalis Radix (Bajitian, BJT)	beta-sitosterol	36.91	0.75
	sitosterol	36.91	0.75
	Supraene	33.55	0.42
	Diop	43.59	0.39
	Ethyl oleate (NF)	32.4	0.19
	Alizarin-2-methylether	32.81	0.21
	2-hydroxy-1,5-dimethoxy-6-(methoxymethyl)-9,10-anthraquinone	95.85	0.37
	1,5,7-trihydroxy-6-methoxy-2-methoxymethylanthracenequinone	80.42	0.38
	1,6-dihydroxy-5-methoxy-2-(methoxymethyl)-9,10-anthraquinone	104.54	0.34
	1-hydroxy-6-hydroxymethylanthracenequinone	81.77	0.21
	2-hydroxy-1,8-dimethoxy-7-methoxymethylanthracenequinone	112.3	0.17
	(2R,3S)-(+)-3',5-Dihydroxy-4 ,7-dimethoxydihydroflavonol	77.24	0.13
	3beta,20(R),5-alkenyl-stigmastol	26.91	0.75
	3beta-24S(R)-butyl-5-alkenyl-cholestol	25.35	0.82
	americanin A	26.71	0.35
	isoprincepin	39.12	0.77
	Ohioensin-A	28.13	0.76
Glycyrrhizae Radix et Rhizoma (Gancao, GC)	quercetin	46.43	0.28
	Mairin	25.38	0.78
	Jaranol	50.83	0.29
	isorhamnetin	49.6	0.31
	sitosterol	36.91	0.75
	formononetin	69.67	0.21
	Calycosin	47.75	0.24
	kaempferol	41.88	0.24
	licochalcone a	40.79	0.29
	Vestitol	74.66	0.21
	Inermine	75.18	0.54
	DFV	32.76	0.18
	Glycyrol	90.78	0.67
	Medicarpin	49.22	0.34
	Lupiwighteone	51.64	0.37
	7-Methoxy-2-methyl isoflavone	42.56	0.2
	naringenin	59.29	0.21
	euchrenone	30.29	0.57
	glyasperin B	65.22	0.44
	glyasperin F	75.84	0.54
	Glyasperin C	45.56	0.4
	Isotrifoliol	31.94	0.42
	(E)-1-(2,4-dihydroxyphenyl)-3-(2,2-dimethylchromen-6-yl)prop-2-en-1-one	39.62	0.35
	kanzonols W	50.48	0.52
	(2S)-6-(2,4-dihydroxyphenyl)-2-(2-hydroxypropan-2-yl)-4-methoxy-2,3-dihydrofuro[3,2-g]chromen-7-one	60.25	0.63
	Semilicoisoflavone B	48.78	0.55
	Glepidotin A	44.72	0.35
	Glepidotin B	64.46	0.34
	Phaseolinisoflavan	32.01	0.45
	Glypallichalcone	61.6	0.19
	8-(6-hydroxy-2-benzofuranyl)-2,2-dimethyl-5-chromenol	58.44	0.38
	Licochalcone B	76.76	0.19
	licochalcone G	49.25	0.32
	3-(2,4-dihydroxyphenyl)-8-(1,1-dimethylprop-2-enyl)-7-hydroxy-5-methoxy-coumarin	59.62	0.43
	Licoricone	63.58	0.47
	Gancaonin A	51.08	0.4
	Gancaonin B	48.79	0.45
	3-(3,4-dihydroxyphenyl)-5,7-dihydroxy-8-(3-methylbut-2-enyl)chromone	66.37	0.41
	5,7-dihydroxy-3-(4-methoxyphenyl)-8-(3-methylbut-2-enyl)chromone	30.49	0.41
	2-(3,4-dihydroxyphenyl)-5,7-dihydroxy-6-(3-methylbut-2-enyl)chromone	44.15	0.41
	Glycyrin	52.61	0.47
	Licocoumarone	33.21	0.36
	Licoisoflavone	41.61	0.42
	Licoisoflavone B	38.93	0.55
	licoisoflavanone	52.47	0.54
	shinpterocarpin	80.3	0.73
	(E)-3-[3,4-dihydroxy-5-(3-methylbut-2-enyl)phenyl]-1-(2,4-dihydroxyphenyl)prop-2-en-1-one	46.27	0.31
	liquiritin	65.69	0.74
	licopyranocoumarin	80.36	0.65
	Glyzaglabrin	61.07	0.35
	Glabridin	53.25	0.47
	Glabranin	52.9	0.31
	Glabrene	46.27	0.44
	Glabrone	52.51	0.5
	1,3-dihydroxy-9-methoxy-6-benzofurano[3,2-c]chromenone	48.14	0.43
	1,3-dihydroxy-8,9-dimethoxy-6-benzofurano[3,2-c]chromenone	62.9	0.53
	Eurycarpin A	43.28	0.37
	(-)-Medicocarpin	40.99	0.95
	Sigmoidin-B	34.88	0.41
	(2R)-7-hydroxy-2-(4-hydroxyphenyl)chroman-4-one	71.12	0.18
	(2S)-7-hydroxy-2-(4-hydroxyphenyl)-8-(3-methylbut-2-enyl)chroman-4-one	36.57	0.32
	Isoglycyrol	44.7	0.84
	Isolicoflavonol	45.17	0.42
	HMO	38.37	0.21
	1-Methoxyphaseollidin	69.98	0.64
	Quercetin der.	46.45	0.33
	3'-Hydroxy-4'-O-Methylglabridin	43.71	0.57
	3'-Methoxyglabridin	46.16	0.57
	2-[(3R)-8,8-dimethyl-3,4-dihydro-2H-pyrano[6,5-f]chromen-3-yl]-5-methoxyphenol	36.21	0.52
	Inflacoumarin A	39.71	0.33
	icos-5-enoic acid	30.7	0.2
	Kanzonol F	32.47	0.89
	6-prenylated eriodictyol	39.22	0.41
	7,2',4'-trihydroxy－5-methoxy-3－arylcoumarin	83.71	0.27
	7-Acetoxy-2-methylisoflavone	38.92	0.26
	8-prenylated eriodictyol	53.79	0.4
	gadelaidic acid	30.7	0.2
	Gancaonin G	60.44	0.39
	Gancaonin H	20.1	0.78
	Licoagrocarpin	28.81	0.58
	Glyasperins M	22.67	0.59
	Glycyrrhiza flavonol A	21.28	0.6
	Licoagroisoflavone	27.28	0.49
	18α-hydroxyglycyrrhetic acid	21.16	0.71
	Odoratin	29.95	0.3
	Phaseol	28.77	0.58
	Xambioona	34.85	0.87
	dehydroglyasperin C	23.82	0.37
Ganoderma (Lingzhi, LZ)	Cerevisterol	37.96	0.77
	ergosta-7,22E-dien-3beta-ol	43.51	0.72
	beta-sitosterol	36.91	0.75
	(+)-Ganoderic acid Mf	32.62	0.82
	(+)-Methyl ganolucidate A	31.14	0.82
	methyl (4R)-4-[(5R,10S,13R,14R,17R)-4,4,10,13,14-pentamethyl-3,7,11,15-tetraoxo-2,5,6,12,16,17-hexahydro-1H-cyclopenta[a]phenanthren-17-yl]pentanoate	32.67	0.81
	22β-acetoxy-3α,15α-dihydroxylanosta-7,9(11),24-trien-26-oic acid	37.64	0.8
	campesta-7,22E-dien-3beta-ol	43.51	0.72
	5alpha-Lanosta-7,9(11),24-triene-15alpha,26-dihydroxy-3-one	38.54	0.81
	epoxyganoderiol A	33.78	0.83
	epoxyganoderiol B	42.3	0.83
	epoxyganoderiol C	37.7	0.83
	ergosta-4,6,8(14),22-tetraene-3-one	48.32	0.75
	ergosta-4,7,22-trien-3,6-dione	47.86	0.77
	ergosta-7,22-dien-3β,5α,6α-triol	31.43	0.77
	ergosta-7,9(11),22-trien-3β,5α,6α-triol	46.95	0.78
	Peroxyergosterol	44.39	0.82
	ganoderal B	42.56	0.81
	ganoderan B	42.19	0.81
	(E,6R)-6-[(3S,5R,7S,10S,13R,14R,17R)-3,7-dihydroxy-4,4,10,13,14-pentamethyl-11,15-dioxo-2,3,5,6,7,12,16,17-octahydro-1H-cyclopenta[a]phenanthren-17-yl]-2-methylhept-2-enoic acid	30.54	0.82
	Ganoderic acid DM	38.8	0.83
	(E,6R)-6-[(3R,5R,10S,13R,14R,15S,17R)-3,15-diacetoxy-4,4,10,13,14-pentamethyl-2,3,5,6,12,15,16,17-octahydro-1H-cyclopenta[a]phenanthren-17-yl]-2-methylhept-2-enoic acid	31.16	0.76
	ganoderic acid Mi	34.4	0.81
	(E,5S,6S)-5-acetoxy-6-[(3R,5R,10S,13R,14R,17R)-3-hydroxy-4,4,10,13,14-pentamethyl-2,3,5,6,12,15,16,17-octahydro-1H-cyclopenta[a]phenanthren-17-yl]-2-methylhept-2-enoic acid	34.37	0.83
	ganoderic acid TQ	36.3	0.78
	Ganoderic acid TR	36.23	0.83
	ganoderic acid V	30.19	0.8
	Ganoderic acid V1	30.18	0.8
	Ganoderic acid X	33.55	0.81
	Ganoderic acid Y	38.64	0.82
	ganoderic acid Z	37.67	0.82
	Ganoderic aldehyde A	42.26	0.81
	Ganoderiol F	38.12	0.82
	Ganodermanondiol	37.64	0.8
	ganodermatriol	30.46	0.82
	ganodermenonol	44.69	0.8
	Ganodermic acid R	31.16	0.76
	ganodermic acid T- Q	33.55	0.81
	ganodermic acid T- O	32.62	0.82
	Ganodermnonol	44.69	0.8
	(5R,10S,13R,14R,17R)-17-[(E,2R)-7-hydroxy-6-methylhept-5-en-2-yl]-4,4,10,13,14-pentamethyl-1,2,5,6,12,15,16,17-octahydrocyclopenta[a]phenanthren-3-one	44.69	0.8
	ganolucidic acid E	32.85	0.82
	ganosporelactone B	31.21	0.33
	lanosta-7,9(11),24-trien-15α-acetoxy-3α-hydroxy-23-oxo-26-oic acid	31.86	0.8
	lanosta-7,9(11),24-trien-3α-acetoxy-15α-hydroxy-23-oxo-26-oic acid	20.81	0.81
	lanosta-7,9(11),24-trien-3α-acetoxy-26-oic acid	28.85	0.84
	Lucialdehyde A	24.78	0.8
	Lucialdehyde B	23.12	0.81
	Lucialdehyde C	22.26	0.81
	(4R)-4-[(5R,7S,10S,13R,14R,17R)-7-hydroxy-3,11,15-triketo-4,4,10,13,14-pentamethyl-1,2,5,6,7,12,16,17-octahydrocyclopenta[a]phenanthren-17-yl]valeric acid	20.34	0.79
	lucidone A	27.22	0.64
	Lucidumol A	24.75	0.8
	methyl Ganoderic acid DM	29.55	0.83
	methyl Ganoderic acid TR	29.82	0.83
	methyl (4R)-4-[(5R,7S,10S,13R,14R,15S,17R)-7,15-dihydroxy-4,4,10,13,14-pentamethyl-3,11-dioxo-2,5,6,7,12,15,16,17-octahydro-1H-cyclopenta[a]phenanthren-17-yl]pentanoate	20.19	0.81
