# Supplementary material for: Molecular mechanisms of An-Chuan Granule for the treatment of asthma based on a network pharmacology approach and experimental validation
Source: Biosci Rep. 2021 Mar 24;41(3):BSR20204247. doi: 10.1042/BSR20204247 (PMC7990088; doi:10.1042/BSR20204247)
Supplement: Supplementary Tables S1-S5 [file BSR-2020-4247_supp.zip › BSR-2020-4247_suppST2.xlsx]

## Sheet: Sheet1
Table S2. All the putative targets of ACG.
Protein name	Gene name
Nitric oxide synthase, inducible	NOS2
Prostaglandin G/H synthase 1	PTGS1
Dopamine D1 receptor	DRD1
Insulin receptor	INSR
Muscarinic acetylcholine receptor M3	CHRM3
Potassium voltage-gated channel subfamily H member 2	KCNH2
Muscarinic acetylcholine receptor M1	CHRM1
Estrogen receptor	ESR1
Androgen receptor	AR
Beta-1 adrenergic receptor	ADRB1
Sodium channel protein type 5 subunit alpha	SCN5A
Coagulation factor Xa	F10
Apoptosis regulator Bcl-2	BCL2
Muscarinic acetylcholine receptor M5	CHRM5
Arachidonate 5-lipoxygenase	ALOX5
4-aminobutyrate aminotransferase, mitochondrial	ABAT
Prostaglandin G/H synthase 2	PTGS2
Nitric-oxide synthase, endothelial	NOS3
Alpha-2A adrenergic receptor	ADRA2A
5-hydroxytryptamine receptor 3A	HTR3A
Carbonic anhydrase II	CA2
Coagulation factor VII	F7
Vascular endothelial growth factor receptor 2	KDR
Gamma-aminobutyric-acid receptor alpha-2 subunit	GABRA2
Ornithine decarboxylase	ODC1
Muscarinic acetylcholine receptor M4	CHRM4
Retinoic acid receptor RXR-alpha	RXRA
Delta-type opioid receptor	OPRD1
Acetylcholinesterase	ACHE
CGMP-inhibited 3',5'-cyclic phosphodiesterase A	PDE3A
5-hydroxytryptamine 2A receptor	HTR2A
Gamma-aminobutyric-acid receptor alpha-5 subunit	GABRA5
Sodium-dependent noradrenaline transporter	SLC6A2
Low-density lipoprotein receptor	LDLR
Alpha-1A adrenergic receptor	ADRA1A
Gamma-aminobutyric-acid receptor alpha-3 subunit	GABRA3
Aspartate aminotransferase, cytoplasmic	GOT1
Progesterone receptor	PGR
Muscarinic acetylcholine receptor M2	CHRM2
Alpha-1B adrenergic receptor	ADRA1B
Aldo-keto reductase family 1 member C3	AKR1C3
mRNA of Protein-tyrosine phosphatase, non-receptor type 1	PTPN1
Acetyl-CoA carboxylase 1	ACACA
72 kDa type IV collagenase	MMP2
Sodium-dependent dopamine transporter	DAT
Glutathione reductase, mitochondrial	GSR
Mineralocorticoid receptor	NR3C2
Beta-2 adrenergic receptor	ADRB2
Tumor necrosis factor	TNF
Alpha-1D adrenergic receptor	ADRA1D
Neuronal acetylcholine receptor subunit alpha-2	CHRNA2
DNA topoisomerase II	TOP2
Aldose reductase	AKR1B1
Sodium-dependent serotonin transporter	SLC6A4
Epidermal growth factor receptor	EGFR
Mu-type opioid receptor	OPRM1
Multidrug resistance-associated protein 1	ABCC1
Estrogen receptor beta	ESR2
Glucocorticoid receptor	NR3C1
Gamma-aminobutyric acid receptor subunit alpha-1	GABRA1
Maltase-glucoamylase, intestinal	MGAM
Dipeptidyl peptidase IV	DPP4
Urokinase-type plasminogen activator	PLAU
Hepatocyte growth factor receptor	MET
Glycogen phosphorylase, muscle form	PYGM
Interleukin-6	IL6
Interstitial collagenase	MMP1
Mitogen-activated protein kinase 1	MAPK1
Serum paraoxonase/arylesterase 1	PON1
Cathepsin D	CTSD
Interferon gamma	IFNG
Fatty acid synthase	FASN
Beta-secretase	BACE1
Mitogen-activated protein kinase 14	MAPK14
Transcription factor AP-1	JUN
C-C motif chemokine 2	CCL2
Interleukin-1 beta	IL1B
Mitogen-activated protein kinase 3	MAPK3
Glycogen synthase kinase-3 beta	GSK3B
E-selectin	SELE
Myeloperoxidase	MPO
Cell division control protein 2 homolog	CDK1
Tissue-type plasminogen activator	PLAT
Gap junction alpha-1 protein	GJA1
Mitogen-activated protein kinase 10	MAPK10
Vascular cell adhesion protein 1	VCAM1
Stromelysin-1	MMP3
Heat shock protein HSP 90	HSP90
Thrombomodulin	THBD
Tissue factor	F3
NAD(P)H dehydrogenase [quinone] 1	NQO1
Cell division protein kinase 2	CDK2
Phosphatidylinositol-4,5-bisphosphate 3-kinase catalytic subunit, gamma isoform	PIK3CG
Beta-lactamase-like protein 2	LACTB2
Leukotriene A-4 hydrolase	LTA4H
Amine oxidase [flavin-containing] B	MAOB
Amine oxidase [flavin-containing] A	MAOA
Xanthine dehydrogenase/oxidase	XDH
Cell division protein kinase 4	CDK4
Neuronal acetylcholine receptor protein, alpha-7 chain	CHRNA7
Prostaglandin E2 receptor EP3 subtype	PTGER3
Superoxide dismutase [Cu-Zn]	SOD1
Cytochrome P450 3A4	CYP3A4
Cellular tumor antigen p53	TP53
Serine/threonine-protein kinase Chk1	CHEK1
Amyloid beta A4 protein	APP
mRNA of PKA Catalytic Subunit C-alpha	PRKACA
Mitogen-activated protein kinase 8	MAPK8
Cytochrome P450 1A2	CYP1A2
Alcohol dehydrogenase 1B	ADH1B
Alcohol dehydrogenase 1C	ADH1C
Collagen alpha-1(I) chain	COL1A1
Glutathione S-transferase P	GSTP1
Pro-epidermal growth factor	EGF
Catalase	CAT
Vascular endothelial growth factor A	VEGFA
NADPH--cytochrome P450 reductase	POR
Glutathione S-transferase A1	GSTA1
Estrogen sulfotransferase	SULT1E1
Retinoic acid receptor RXR-beta	RXRB
Lysozyme	LYZ
Ig gamma-1 chain C region	IGHG1
NADH-ubiquinone oxidoreductase chain 6	MTND6
DNA topoisomerase 1	TOP1A
3-hydroxy-3-methylglutaryl-coenzyme A reductase 1	HMG1
Chymotrypsinogen B	CTRB1
Heme oxygenase 1	HMOX1
Collagen alpha-1(III) chain	COL3A1
Retinoblastoma-associated protein	RB1
ATP synthase subunit beta, mitochondrial	ATP5F1B
Trypsin-1	PRSS1
Glutathione S-transferase Mu 1	GSTM1
78 kDa glucose-regulated protein	HSPA5
Proto-oncogene serine/threonine-protein kinase Pim-1	PIM1
Prostatic acid phosphatase	ACPP
Cyclin-A2	CCNA2
Sterol O-acyltransferase 1	SOAT1
Aryl hydrocarbon receptor	AHR
Glutamate receptor 2	GRIA2
Aldo-keto reductase family 1 member C1	AKR1C1
Nuclear receptor coactivator 2	NCOA2
Nuclear receptor coactivator 1	NCOA1
Gamma-aminobutyric-acid receptor subunit alpha-6	GABRA6
Caspase-7	CASP7
cAMP-dependent protein kinase inhibitor alpha	PKIA
Glutathione S-transferase A2	GSTA2
Glutathione S-transferase Mu 2	GSTM2
Calcium-activated potassium channel subunit alpha 1	KCNMA1
Calmodulin-1	CALM1
Serine/threonine-protein phosphatase 2B catalytic subunit alpha isoform	PPP3CA
Interleukin-2	IL2
Microtubule-associated protein 2	MAP2
26S proteasome non-ATPase regulatory subunit 3	PSMD3
3 beta-hydroxysteroid dehydrogenase/Delta 5-->4-isomerase type 1	HSD3B1
3 beta-hydroxysteroid dehydrogenase/Delta 5-->4-isomerase type 2	HSD3B2
Activator of 90 kDa heat shock protein ATPase homolog 1	AHSA1
Adenylate cyclase type 2	ADCY2
Adiponectin	ADIPOQ
Antileukoproteinase	SLPI
Apolipoprotein B-100	APOB
Apoptosis regulator BAX	BAX
ATP-binding cassette sub-family G member 2	ABCG2
Baculoviral IAP repeat-containing protein 4	XIAP
Baculoviral IAP repeat-containing protein 5	BIRC5
Bcl2 antagonist of cell death	BAD
Bcl-2-like protein 1	BCL2L1
Caspase-3	CASP3
Caspase-8	CASP8
Caspase-9	CASP9
Caveolin-1	CAV1
CD40 ligand	CD40LG
CD44 antigen	CD44
Claudin-4	CLDN4
C-reactive protein	CRP
C-X-C motif chemokine 10	CXCL10
C-X-C motif chemokine 11	CXCL11
C-X-C motif chemokine 2	CXCL2
Cyclin-dependent kinase inhibitor 1B	CDKN1B
Cyclin-dependent kinase inhibitor 2A, isoforms 1/2/3	CDKN2A
Cytochrome P450 19A1	CYP19A1
Cytochrome P450 1A1	CYP1A1
Cytochrome P450 1B1	CYP1B1
DDB1- and CUL4-associated factor 5	DCAF5
Diacylglycerol O-acyltransferase 2	DGAT2
DNA topoisomerase 2-alpha	TOP2A
Dual oxidase 2	DUOX2
E3 ubiquitin-protein ligase Mdm2	MDM2
ETS domain-containing protein Elk-1	ELK1
Eukaryotic translation initiation factor 6	EIF6
Fos-related antigen 2	FOSL2
G1/S-specific cyclin-D1	CCND1
G2/mitotic-specific cyclin-B1	CCNB1
Heat shock factor protein 1	HSF1
Heat shock protein beta-1	HSPB1
Heparanase	HPSE
Hexokinase-2	HK2
Homeobox protein Nkx-3.1	NKX3-1
Hyaluronan synthase 2	HAS2
Hypoxia-inducible factor 1-alpha	HIF1A
Immediate early response 3-interacting protein 1	IER3IP1
Induced myeloid leukemia cell differentiation protein Mcl-1	MCL1
Inhibitor of nuclear factor kappa-B kinase subunit alpha	CHUK
Inhibitor of nuclear factor kappa-B kinase subunit beta	IKBKB
Insulin-like growth factor-binding protein 3	IGFBP3
Insulin-like growth factor II	IGF2
Intercellular adhesion molecule 1	ICAM1
Interferon regulatory factor 1	IRF1
Interleukin-10	IL10
Interleukin-1 alpha	IL1A
Interleukin-4	IL4
Interleukin-8	CXCL8
Kinetochore protein Nuf2	NUF2
Liver carboxylesterase 1	CES1
Matrix metalloproteinase-9	MMP9
Microsomal triglyceride transfer protein large subunit	MTTP
Myc proto-oncogene protein	MYC
NAD-dependent deacetylase sirtuin-1	SIRT1
Neutrophil cytosol factor 1	NCF1
NF-kappa-B inhibitor alpha	NFKBIA
Nitric oxide synthase, endothelial	NOS
Nuclear factor erythroid 2-related factor 2	NFE2L2
Nuclear receptor subfamily 1 group I member 2	NR1I2
Nuclear receptor subfamily 1 group I member 3	NR1I3
Osteopontin	SPP1
Oxidized low-density lipoprotein receptor 1	OLR1
Peroxisome proliferator-activated receptor alpha	PPARA
Peroxisome proliferator-activated receptor delta	PPARD
Peroxisome proliferator-activated receptor gamma	PPARG
Phospholipase B1, membrane-associated	PLB1
Plasminogen activator inhibitor 1	SERPINE1
Poly [ADP-ribose] polymerase 1	PARP1
Probable E3 ubiquitin-protein ligase HERC5	HERC5
Procollagen C-endopeptidase enhancer 1	PCOLCE
Proliferating cell nuclear antigen	PCNA
Prostaglandin E synthase	PTGES2
Protein CBFA2T1	RUNX1T1
Protein kinase C alpha type	PRKCA
Protein kinase C beta type	PRKCB
Proto-oncogene c-Fos	FOS
Puromycin-sensitive aminopeptidase	NPEPPS
RAC-alpha serine/threonine-protein kinase	AKT1
RAF proto-oncogene serine/threonine-protein kinase	RAF1
Ras association domain-containing protein 1	RASSF1
Ras GTPase-activating protein 1	RASA1
Receptor tyrosine-protein kinase erbB-2	ERBB2
Receptor tyrosine-protein kinase erbB-3	ERBB3
Runt-related transcription factor 2	RUNX2
Serine/threonine-protein kinase Chk2	CHEK2
Signal transducer and activator of transcription 1-alpha/beta	STAT1
Signal transducer and activator of transcription 3	STAT3
Solute carrier family 2, facilitated glucose transporter member 4	SLC2A4
Sterol O-acyltransferase 2	SOAT2
Sterol regulatory element-binding protein 1	SREBF1
Transcription factor E2F1	E2F1
Transcription factor E2F2	E2F2
Transcription factor p65	RELA
Transforming growth factor beta-1	TGFB1
Type I iodothyronine deiodinase	DIO1
Tyrosinase	TYR
UDP-glucuronosyltransferase 1-1	UGT1A1
Phosphatidylinositol-3,4,5-trisphosphate 3-phosphatase and dual-specificity protein phosphatase PTEN	PTEN
