# Supplementary material for: Molecular mechanisms of An-Chuan Granule for the treatment of asthma based on a network pharmacology approach and experimental validation
Source: Biosci Rep. 2021 Mar 24;41(3):BSR20204247. doi: 10.1042/BSR20204247 (PMC7990088; doi:10.1042/BSR20204247)
Supplement: Supplementary Tables S1-S5 [file BSR-2020-4247_supp.zip › BSR-2020-4247_suppST3.xlsx]

## Sheet: Sheet2
Table S3. Known asthma-related targets
Gene name	Source
PIK3C2A	MalaCards, TTD
ADRB2	MalaCards, TTD
RNASE3	MalaCards, TTD
IL5	MalaCards, TTD
ELANE	MalaCards, TTD
CCL7	MalaCards, TTD
CCL5	MalaCards, OMIM
CXCL8	MalaCards, OMIM
IL4	MalaCards, OMIM
IL3	MalaCards, OMIM
FCER2	MalaCards, OMIM
GHITM	MalaCards, TTD
CSF2RA	MalaCards, TTD
NGF	MalaCards, GAD
TRPV1	MalaCards, GAD
LMBR1	MalaCards, GAD
TBX21	MalaCards, GAD
PTGER2	MalaCards, GAD
IL13	MalaCards, GAD
ALOX5	MalaCards, GAD
CCL11	MalaCards, GAD
TNF	MalaCards, GAD
MUC7	MalaCards, GAD
HNMT	MalaCards, GAD
SCGB3A2	MalaCards, GAD
PLA2G7	MalaCards, GAD
MIR126	MalaCards, GAD
MIR152	MalaCards, GAD
MIR148A	MalaCards, GAD
MIR148B	MalaCards, GAD
HLA-G	MalaCards, GAD
PVT1	MalaCards, GAD
PHF11	MalaCards, GAD
NPSR1	MalaCards, GAD, DrugBamk
CYSLTR1	MalaCards, GAD, DrugBamk
IL4R	MalaCards, GAD
CHIA	MalaCards, GAD
ASRT3	MalaCards, GAD
ASRT4	MalaCards, GAD
ASRT6	MalaCards, GAD
ASRT8	MalaCards, GAD
ADAM33	MalaCards, GAD
PDE4A	MalaCards, GAD
MS4A2	MalaCards, GAD
IL9	MalaCards, GAD
HAVCR1	MalaCards, GAD
IRAK3	MalaCards, GAD
SCGB1A1	MalaCards, GAD
PTGDR	MalaCards, GAD
CYSLTR2	MalaCards, GAD
DPP10	MalaCards, GAD
HRH1	MalaCards, GAD
LTC4S	MalaCards, GAD
EPX	MalaCards, GAD
IGHE	MalaCards, GAD
NPSR1-AS1	MalaCards, GAD
ORMDL3	MalaCards, GAD
TSLP	MalaCards, GAD
FLG	MalaCards, GAD
CHI3L1	MalaCards, GAD
IL10	MalaCards, GAD
NR3C1	MalaCards, GAD
ALOX5AP	MalaCards, GAD
TAC1	MalaCards, GAD
CSF2	MalaCards, GAD
PTGDR2	MalaCards, GAD
CD40LG	MalaCards, GAD
CCL22	MalaCards, GAD
VCAM1	MalaCards, GAD
MMP9	MalaCards, GAD
AREG	MalaCards, GAD
IL18	MalaCards, GAD
TPT1	MalaCards, GAD
IL9R	MalaCards, GAD
EDN1	MalaCards, GAD
KNG1	MalaCards, GAD
CCL3	MalaCards, GAD
ITGAM	MalaCards, GAD
GSTP1	MalaCards, GAD
ADAM8	MalaCards, GAD
CXCL1	MalaCards, GAD
IGES	MalaCards, GAD
VIP	MalaCards, GAD
PRG2	MalaCards, GAD
CD69	MalaCards, GAD
IL2RA	MalaCards, GAD
MYLK	MalaCards, GAD
TLR9	MalaCards, GAD
KITLG	MalaCards, GAD
SELE	MalaCards, GAD
TLR6	MalaCards, GAD
STAT6	MalaCards, GAD
IFNG	MalaCards, GAD
SELL	MalaCards, GAD
CCR3	MalaCards, GAD
IL6	MalaCards, GAD
CCL24	MalaCards, GAD
NOD1	MalaCards, GAD
SYK	MalaCards, GAD
CDHR3	MalaCards, GAD
CXCL5	MalaCards, GAD
HLA-DRB1	MalaCards, GAD
DENND1B	MalaCards, GAD
IL17A	MalaCards, GAD
ICAM1	MalaCards, GAD
CCL17	MalaCards, GAD
CD79A	MalaCards, GAD
GLCCI1	MalaCards, GAD
HLA-DQA1	MalaCards, GAD
FCER1A	MalaCards, GAD
POMC	MalaCards, GAD
GATA3	MalaCards, GAD
PPBP	MalaCards, GAD
MUC5AC	MalaCards, GAD
LEP	MalaCards
CCL26	MalaCards
CXCR4	MalaCards
HRH2	MalaCards
CPA3	MalaCards
CXCL12	MalaCards
CYP1A2	MalaCards
BDNF	MalaCards
IL11	MalaCards
PLA2G2A	MalaCards
CFTR	MalaCards
IL5RA	MalaCards
IL1B	MalaCards
SELP	MalaCards
IL31	MalaCards
CAT	MalaCards
CD40	MalaCards
IL1R1	MalaCards
HLA-DQB1	MalaCards
GSR	MalaCards
CP	MalaCards
MPO	MalaCards
VTN	MalaCards
MAPK3	MalaCards
BGLAP	MalaCards
IL1A	MalaCards
TACR2	MalaCards
HLA-DPB1	MalaCards
IL16	MalaCards
FGFBP2	MalaCards
CASP8	MalaCards
LPO	MalaCards
ITGA2	MalaCards
CCL13	MalaCards
ADM	MalaCards
MMP1	MalaCards
ARG1	MalaCards
MMP2	MalaCards
CREB1	MalaCards
TBXA2R	MalaCards
NLRP3	MalaCards
F2	MalaCards
PIK3CG	MalaCards
RAPGEF3	MalaCards
IL1RL1	MalaCards
PF4	MalaCards
RASGRP4	MalaCards
TPSAB1	MalaCards
CD44	MalaCards
FAS	MalaCards
CCL2	MalaCards
IL1RN	MalaCards
CLCA1	MalaCards
IL18R1	MalaCards
HDAC2	MalaCards
INS	MalaCards
CHIT1	MalaCards
CSF3	MalaCards
CYP3A4	MalaCards
ADRB1	MalaCards
IL12B	MalaCards
CALCA	MalaCards
LTB4R	MalaCards
LTA4H	MalaCards
TGFB1	MalaCards
LAT	MalaCards
SPINK5	MalaCards
TLR4	MalaCards
NPPA	MalaCards
NPY	MalaCards
CRH	MalaCards
FCER1G	MalaCards
GSTM1	MalaCards
ITK	MalaCards
