# Supplementary material for: Molecular mechanisms of An-Chuan Granule for the treatment of asthma based on a network pharmacology approach and experimental validation
Source: Biosci Rep. 2021 Mar 24;41(3):BSR20204247. doi: 10.1042/BSR20204247 (PMC7990088; doi:10.1042/BSR20204247)
Supplement: Supplementary Tables S1-S5 [file BSR-2020-4247_supp.zip › BSR-2020-4247_suppST4.xlsx]

## Sheet: Sheet1
Table S4. ACG shared 31 putative targets with known asthma-related targets
Target Gene Name
ALOX5
MMP2
GSR
ADRB2
TNF
NR3C1
IL6
MMP1
IFNG
CCL2
IL1B
MAPK3
SELE
MPO
VCAM1
PIK3CG
LTA4H
CYP3A4
CYP1A2
GSTP1
CAT
GSTM1
CASP8
CD40LG
ICAM1
IL10
IL1A
IL4
CXCL8
MMP9
TGFB1
