# Supplementary material for: Molecular mechanisms of An-Chuan Granule for the treatment of asthma based on a network pharmacology approach and experimental validation
Source: Biosci Rep. 2021 Mar 24;41(3):BSR20204247. doi: 10.1042/BSR20204247 (PMC7990088; doi:10.1042/BSR20204247)
Supplement: Supplementary Tables S1-S5 [file BSR-2020-4247_supp.zip › BSR-2020-4247_suppST5.xlsx]

## Sheet: Sheet1
Table S5. The herbal composition of ACG
Botanical name	Herbal name	Chinese name
Ephedra sinica Stapf	Ephedrae Herba	Mahuang
Descurainia sophia (L.) Webb. ex Prantl.	Descurainiae Semen	Tinglizi
Prunus mume (Sieb.) Sieb. et Zucc.	Mume Fructus	Wumei
Sophora flavescens Ait.	Sophorae Flavescentis Radix	Kushen
Morirtda officinalis How	Morindae Officinalis Radix	Bajitian
Glycyrrhiza uralensis Fisch.	Glycyrrhizae Radix et Rhizoma	Gancao
Ganoderma lucidum (Leyss. ex Fr.) Karst.	Ganoderma	Lingzhi
